# Supplementary material for: Research on Physicochemical Properties and Taste of Coppa Influenced by Inoculation with Staphylococcus During Air-Drying Process
Source: Foods. 2026 Jan 28;15(3):459. doi: 10.3390/foods15030459 (PMC12896817; doi:10.3390/foods15030459)
Supplement: Supplementary file 1 [file foods-15-00459-s001.zip]

Archive with 1 entries (1 files):
- foods-4098148-supplementary.pdf
